# Supplementary material for: A close relative of the Amazon river dolphin in marine deposits: a new Iniidae from the late Miocene of Angola
Source: PeerJ. 2018 Sep 12;6:e5556. doi: 10.7717/peerj.5556 (PMC6139015; doi:10.7717/peerj.5556)
Supplement: Supplemental Information 3 [file peerj-06-5556-s003.nex]

#NEXUS
[written Wed Aug 24 10:10:02 CEST 2016 by Mesquite  version 3.02 (build 681) at MB06-140.local/192.168.6.140]

BEGIN TAXA;
	TITLE Taxa;
	DIMENSIONS NTAX=29;
	TAXLABELS
		Bos_taurus Sus_scrofa Hippopotamus_amphibius Caperea_marginata Eubalaena_glacialis Eschrichtius_robustus Balaenoptera_physalus Megaptera_novaeangliae Physeter_macrocephalus Kogia_breviceps Tasmacetus_shepherdi Ziphius_cavirostris Berardius_bairdii Mesoplodon_europaeus Inia_geoffrensis Platanista_gangetica Lipotes_vexillifer Pontoporia_blainvillei Delphinapterus_leucas Phocoena_phocoena Phocoenoides_dalli Tursiops_truncatus Pseudorca_crassidens Orcinus_orca Orcaella_brevirostris Globicephala_macrorhynchus Grampus_griseus Leucopleurus_acutus Delphinus_delphis 
	;

END;


BEGIN CHARACTERS;
	TITLE  Character_Matrix;
	DIMENSIONS  NCHAR=325;
	FORMAT DATATYPE = STANDARD GAP = - MISSING = ? SYMBOLS = "  0 1 2 3 4 5 6 7 8 9";
	CHARSTATELABELS 
2 Baleen /  absent present, 3 ete_matrix.winc /  absent present, 4 Length_of_rostrum /  short intermediate elongate, 5 Rostral_edge /  thick flattened, 6 Mesorostral_canal /  open part_filled, 7 Anterior_rostral_constriction /  absent present, 8 Antorbital_width_of_skull /  wide fairly_wide narrow very_narrow, 9 Premaxilla_anterior_widening /  absent present, 10 Contact_of_anterior_thirds_of_premaxillae /  Fused Sutured Sporadic_contact Fissure Separate Wide_separation, 11 Contact_of_middle_thirds_of_premaxillae /  Fused Suture Sporadic_contact Fissure Separate Wide_separation, 12 Px_Mx_suture /  Fused Anterior_part_fused Unfused Marked_by_groove, 13 Rostral_margin /  Straight Slight_bow Large_bow Antorbital_slit, 14 Posterior_Mx /  Sutured_to_frontal Gap, 15 Edge_on_zygomatic_process_of_Mx /  Absent Steep_face_present_but_low Present_and_high, 16 End_of_Mx /  Point 'Squared-off', 17 Posterior_wall_antorbital_notch /  Maxilla lacrimal_and_or_jugal, 18 Palate_keel /  Absent Present, 19 Palatal_foramina /  Few Many_and_large Many_and_small, 20 Palatal_surface /  Flat Convex Highly_convex, 21 Pl_Mx_suture /  Sutured Fused, 22 Pl_Mx_suture_shape /  Anterior_bow Medial_maxillae_processes, 23 Teeth_in_females /  Erupt In_crypt, 24 Tooth_rows /  Diverge Parallel, 25 Number_double_rooted_teeth /  None 1_or_2 4 5 6 7 8_or_more, 26 Number_of_maxillary_teeth /  3_or_less 7_or_8 9_to_10 11_to_13 15_to_17 21_to_23 26_to_29 32_to_39 50_to_60, 27 Posterior_diastemata /  Absent Present, 28 Tooth_enamel /  Smooth Bear_striae Nodular, 29 Shape_of_anterior_lower_teeth /  Conical Spatulate Compressed, 30 Anterior_lower_teeth_roots /  Deeply_rooted Shallow_roots, 31 Lingual_swelling_of_posterior_lower_teeth /  Absent Present, 32 Shape_of_buccal_teeth /  Pegs Equilateral_triangle Long_anf_low, 33 Ectocingulum /  Absent Present, 34 Entocingulum /  Present Absent, 35 Accessory_cusps /  Present Absent, 36 Central_cusp /  Larger Subequal, 37 Orientation_anterior_lower_teeth /  Lean_forward Vertical Reclined, 38 Size_of_anterior_lower_teeth /  smaller subequal large, 39 Number_of_lower_teeth /  None 1 2 8_to_10 11_to_12 13_to_14 19_to_23 24_to_27 28_to_34 more_than_40, 40 Mandible_arched /  No Yes, 41 Length_mandibular_symphysis /  short long very_long, 42 Fusion_of_symphysis /  Fused Sutured Shallow_furrow Prominent_furrow, 43 Ventral_mandibular_groove /  Absent Present, 44 Mandible_in_dorsal_view /  Bowed_medially Straight Bowed_laterally Stronglt_bowed_laterally, 45 Mandibular_fossa /  Small Large, 46 Coronoid_shape /  Long Equidimensional Narrow Very_narrow, 47 Mandibular_condyle_position /  Elevated Level_with_toothrow, 48 Supraorbital_process_orientation /  Horizontal Depressed Slope_upward, 49 Level_of_orbit /  Below_rostrum Level_with_rostrum Above_rostrum Well_above_rostrum Far_above_rostrum, 50 Fr_Mx_suture_in_lateral_view /  Horizontal Angled, 51 Orientation_of_back_antorbital_notch /  Anteromedial Slightly_anterolateral Anterolateral Lateral Posterolateral Notch_absent, 52 Lacrimal_lateral_expansion /  Absent Present, 53 Lacrimal_dorsal_expansion /  Absent Abuts Present_and_large, 54 Lacrimal_foramen /  Present Absent, 55 Lac_Jg_suture /  Suture Fused, 56 Lac_Jg_external_contact /  Present Absent, 57 Lac_Jg_ventral_exposure /  Small Intermediate Large Very_large, 58 Jugal /  Thick Thin, 59 Dorsolateral_edge_of_ventral_infraorbital_foramen /  Maxilla Combination Lacrimal_and_or_jugal Frontal, 60 Ventromedial_edge_of_ventral_infraorbital_foramen /  Maxilla Combination Palatine_and_or_pterygoid, 61 Infraorbital_plate /  Absent Small Large, 62 Anteriormost_point_on_posterior_frontal_edge /  Lateral_end Far_lateral Midway Medial, 63 Postorbital_process /  Large Small, 64 Postorbital_ridge /  Present Absent, 65 Face_in_profile /  Concave Flat Slightly_arched Greatly_arched, 66 Number_of_dorsal_infraorbital_foramina /  One two three_or_more, 67 Antorbital_basin /  Absent Present, 68 Width_across_Px_at_antorbital_notch /  Narrow Intermediate Wide, 69 Gap_between_premaxillae /  Very_Wide Narrow Contact_or_nearly_so, 70 Premaxillary_sac_fossa /  Concave Convex Eminence_instead, 71 Premaxillary_foramina /  Absent One Two Three, 72 Size_of_premaxillary_foramen /  Subequal Left_larger Left_much_larger, 73 Position_premaxillary_foramen /  Far_anterior Level_with_antorbital_notch, 74 Posterolateral_sulcus /  Absent Short Long, 75 Lateral_expansion_of_premaxillae /  Absent Present, 76 Posterior_extent_of_premaxilla /  Rostrum Near_orbit Anterior_half_orbit Posterior_half_orbit Zygomatic_arch_gap Zygomatic_process_ Posterior, 77 Posteriormost_dorsal_infraorbital_foramen /  Absent One Two Groove_only, 78 Maxilla_posterior_expansion /  Absent Partial Complete, 79 Posterior_end_of_maxilla /  Rostrum Anterior_half_orbit Posterior_half_orbit Zygomatic_arch_gap Zygomatic_process Posterior, 80 Thickness_of_maxilla_over_orbit /  Thin Thick, 81 Maxillary_ridge /  Absent Present_and_low Present_and_enclosing_melon, 82 Anterior_edge_of_nasals /  Incisors_or_canine P1 P2 Near_orbit Anterior_half_of_orbit Posterior_half_of_orbit Zygomatic_gap Zygomatic_process Posterior, 83 Shape_of_ant_margin_of_nares /  V_shaped U_shaped, 84 Nares_ossicles /  Absent Present, 85 Asymmetry_of_premaxillae_ends /  None Right_Px_little_posterior_to_left Right_Px_lot_posterior_to_left, 86 Width_of_right_premaxillae /  Narrower_than_left Subequal Wider Much_wider, 87 Nasal_septum_anterior_end /  To_right To_left, 88 External_bony_nares /  Subequal Left_much_larger, 89 Supracranial_basin /  Absent Present, 90 Nares_and_edge_of_premaxilla /  Coincident Not_and_maxilla_medial_to_premaxilla, 91 Slope_of_premaxilla_in_lateral_view /  Low Intermediate High, 92 Maxilla_exposure_on_nares_edge /  Not_exposed Exposed_on_edge_of_gutter Exposures_extend_to_ant_margin_nares, 93 Pachyostosis_of_premaxilla /  Absent Present Extreme, 94 Nasal_passage_roof /  Present Absent, 95 Mesethmoid_plate /  Absent Present, 96 Blowhope_shape /  U_shaped Half_M_shaped Rectangular I_shaped Comma_shaped, 97 Number_of_soft_nasal_passages /  Two Partially_merged One, 98 Orientation_of_right_nasal_passage /  Angled_forward Vertical, 99 Right_posterior_dorsal_bursa /  Small Spermaceti_organ, 100 Melon /  Absent Small Huge, 101 Distal_sac /  Absent Present, 102 Distal_sac_asymmetry /  Subequal Right_larger, 103 Blowhole_ligament /  Absent Present, 104 Posterior_nasal_sac /  Long Short Absent, 105 Nasofrontal_sacs /  Absent Present_but_posterior Present_and_wrap_anterior, 106 Inferior_vestibule /  Absent Present, 107 Premaxillary_sacs /  Absent Present, 108 Accessory_sac /  Absent Present, 109 Premaxilla_inflection /  Absent Present, 110 Position_premaxilla_inflection /  P1 P2 Just_anterior_to_orbit Anterior_half_orbit Posterior_half_orbit Zygomatic_gap Zygomatic_process Posterior, 111 Premaxillary_cleft /  Absent Deep Shallow, 112 Premaxillae_overhang /  No Little Lot, 113 Narial_pit /  Absent Present, 114 Orientation_of_premaxilla_end /  Face_anterolateral Face_anterior Face_anteromedial, 115 Nasal_bones /  Two One None, 116 Position_of_internasal_suture /  Right_side Median Left_side, 117 Thickness_of_nasal_edge /  Very_thin Thick Very_thick, 118 Anterior_margins_of_nasals /  Straight Median_point, 119 Anteroposterior_dimension_of_nasals /  Long Vertical_plate Plate_with_fossa, 120 Dorsal_surface_of_nasals /  Medial_portions_higher Tabular Median_trough Convex_but_no_obvious_trough_or_median_elevation, 121 Maximum_width_of_nasals /  Very_narrow Narrow Subequal_to_nares Wide Very_wide Extremely_wide, 122 Width_of_posterior_nasals /  Wide Subequal_to_nares Narrow Very_narrow Extremely_narrow, 123 Ns_Fr_suture /  Straight Frontal_median_wedge, 124 Position_of_posterior_nasal_edge /  Just_anterior_to_orbit Anterior_half_of_orbit Posterior_half_of_orbit Zygomatic_gap Zygomatic_process Posterior, 125 Nasal_height /  Low Elevated Very_elevated Extremely_elevated Tower_above, 126 Frontal_height /  Below_nasals Same_as_nasals Higher_than_nasals, 127 Frontal_between_maxillae /  Wider_than_nasals Subequal_to_nasals Narrower_than_nasals, 128 Interfrontal_suture /  Obscure Sulcus, 129 Maxilla_contributes_to_braincase /  No yes, 130 Supraoccipital_height /  Below_vertex Part_of_vertex Alone_on_vertex, 131 Mx_So_contact /  Absent Present, 132 Temporal_crest_edge /  Horizontal Upturned, 133 Position_of_temporal_crest /  Far_behind_orbit Posterior_margin_of_orbit Part_over_orbit All_over_orbit, 134 Roof_of_temporal_fossa /  Frontal Part_premaxilla_and_maxilla, 135 Fr_Pa_suture /  Vertical Anterior_prong, 136 Parietals_in_dorsal_view /  Contact Triangles Absent Posterior_to_nuchal_crest, 137 Interparietal /  Present Not_distinct, 138 Intertemporal_region /  Sagittal_crest Ovoid_but_no_crest Dorsally_expanded Greatly_dorsally_expanded, 139 Intertemporal_length /  Short Long Very_long, 140 Thickness_of_intetemporal_region /  Thin Thick Very_thick, 141 Anterior_extent_of_supraoccipital /  Very_limited Zygomatic_process Zygomatic_gap Orbit Anterior_to_orbit, 142 Alisphenoid_bulge /  Absent Present, 143 Alisphenoid_lateral_exposure /  Wide Narrow, 144 Orientation_of_zygomatic_process /  Anterior Anterolateral, 145 Flange_of_zygomatic_process /  Absent_dorsally_convex Present Absent_dorsally_concave, 146 Nuchal_emargination_of_zygomatic_process /  Absent Slight Deep, 147 Lateral_exposure_of_squamosal /  Narrow Intermediate Wide Very_wide, 148 Depth_of_squamosal_fossa /  Very_shallow Shallow Deep Very_deep, 149 Floor_of_squmosal_fossa /  Secondary_squamosal_fossa Slightly_sigmoidal Flat Convex, 150 Thinnest_part_of_squamosal /  Constant_thickness Thickens_posteriorly, 151 Squamosal_prominence /  Absent Present, 152 Ventral_margin_of_zygomatic_process /  Concave Straight Convex, 153 Postglenoid_process_ /  Tapers Squared_end Squared_and_large, 154 Occiput_shape /  Triangular Semicircular Rectangular, 155 Lambdoid_orientation /  Horizontal Dorsolateral Very_low, 156 Temporal_fossa_in_dorsal_view /  Visible Hidden, 157 Occipital_sagittal_crest /  Absent Present, 158 Dorsal_condyloid_fossa /  Absent Present_and_shallow Present_and_deep, 159 Anterior_sinus /  Absent Short Long_and_fossa, 160 Palatine_floor_to_nasal_passage /  Present Absent, 161 Ventral_exposure_of_palatines /  Present Partially_covered_by_pterygoid Completely_covered_by_pterygoid, 162 Palatine_ventral_side /  Convex Fossa Split_into_laminae, 163 Lateral_lamina_of_palatine /  Free_or_sutured Fused_to_maxilla, 164 Pt_Pal_suture_ /  Anterolateral Transverse Anteromedial, 165 Pterygoid_sinus_anterior_extent /  Absent Foramen_ovale Anterior_to_foramen_ovale Anterior_to_orbit, 166 Lateral_lamina_of_pterygoid /  Present Partial Absent, 167 Subtemporal_crest /  Present Absent, 168 Inferior_lamina_of_pterygoid /  Absent Present, 169 Superior_lamina_of_pterygoid /  Present Orbit_roof_only Part_of_orbit_roof Absent, 170 Posterior_pterygoid_sinus /  Single_fossa Two_fossae_with_low_ridge Two_fossae_with_high_ridge, 171 Preorbital_lobe /  Absent Small Large Large_and_fossa Large_and_bony_cave, 172 Postorbital_lobe /  Absent Present Present_and_large Present_and_fossa, 173 Preorbital_and_postorbital_lobes /  Separate Coalesce, 174 Hamular_of_pterygoid /  Split Subconical Hollowed_out Horizontal_lamina Absent, 175 Hamular_process_keel /  Absent Present, 176 Hamular_position /  Middle_of_orbit Postorbital_process Anterior_zygomatic Middle_of_zygomatic Postglenoid_process, 177 Anterior_tympanic_fossa /  Absent Shallow Deep, 178 Falciform_process /  Plate Rod Absent, 179 Falciform_suture /  To_pterygoid Absent, 180 Tympanosquamosal_recess /  Absent Fossa_for_sigmoid Triangular Extensive, 181 Lateral_edge_middle_sinus /  Smooth Deckle_edges, 182 Al_Sq_suture /  Anterior_to_foramen_ovale At_foramen_ovale Posterior_to_foramen_ovale, 183 Orientation_of_V3_groove /  Directed_laterally Directed_anteriorly, 184 Postmeatic_process /  Mostly_laminated_bone Part_laminated_bone No_laminated_bone, 185 Cranial_Hiatus /  Petrosal_contacts_stem Wide Constricted Excludes_V3 Parietal_contacts_stem, 186 Periotic_fossa /  Bowl_shaped Bipartite, 187 Suprameatal_pit_ /  Absent Shallow Deep, 188 Foramen_spinosum /  Absent Present, 189 Periotic_fossa_posterior_pit /  Deep Shallow Slit Absent, 190 Zygomatic_process_length /  Very_short Short Intermediate Long Very_long, 191 External_auditory_meatus /  Wide Narrow, 192 Vomer_posterior_extent /  Anterior_to_basisphenoid Covers_part_basisphenoid, 193 Basioccipital_crest /  Narrow Wide, 194 Rectus_capitus_anticus_fossa /  Absent Present, 195 Basioccipital_crest_edge /  Rounded Divided_by_crease Distinct_flange Flange_separated_by_notch, 196 Angle_of_basioccipital_crests /  None 15_to_40 45_to_68 74_to_90 100_or_greater, 197 Hypoglossal_foramen /  Present Absent, 198 Jugular_notch /  Open Narrow, 199 Paroccipital_process_posterior_extent /  Posterior_to_condyle Aligned_with_condyle Anterior_to_condyle, 200 Tubercle_of_malleus /  Large Reduced, 201 Malleus_processes /  Processus_muscularis_shorter Subequal_processes Manubrium_shorter, 202 Tubercle_of_anterior_process /  Absent Present, 203 Anterior_process_shape /  Squared_off Blunt_apex Slender_point, 204 Ventral_deflection_of_anterior_process /  Absent Present, 205 Anterior_process_length /  Absent Very_short Short Subequal_to_promontorium Long Very_long, 206 Lateral_view_anterior_process /  Flat_ventral_edge Concave_ventral_edge, 207 Anteroexternal_sulcus /  Absent Present, 208 Capsuloparietal_vein_sulcus /  Present Absent, 209 Anterior_process_contact /  Extensive_ Central_contact Small_contact Absent, 210 Cross_section_of_anterior_process /  Highly_elliptical Ovoid Circular Bulbous, 211 Anterior_process_bulla_contact /  Absent Present_but_no_fossa Shallow_fossa Deep_fossa, 212 Flange_of_anterior_process /  Absent Present, 213 Lateral_tuberosity /  Absent Present Elongate, 214 Hiatus_epitympanicus /  Narrow Wide, 215 Fossa_incudis /  Absent Fossa Pedestal, 216 Mallear_fossa /  Present_ Absent, 217 Ventrolateral_ridge /  Absent Present Expanded, 218 Lateral_side_of_petrosal /  Pitted_and_rugose Anterior_process_smooth Posterior_process_rugose All_smooth, 219 Tensor_tympani_fossa /  Deep_fossa Groove Absent, 220 Angle_btw_anterior_process_and_pars_cochlearis /  Obtuse Right_angle Acute, 221 Anteromedial_corner_pars_cochlearis /  Rounded Angular, 222 Pars_cochlearis_convexity /  Ventrolateral Ventromedial, 223 Tensor_tympani_ridge /  High Low Absent, 224 Fenestra_rotunda_shape /  Oval With_fissure, 225 Dorsal_edge_stapedial_muscle_fossa /  Ventral_position Dorsal_position, 226 Stylomastoid_fossa /  Absent Small Large Extended_onto_posterior_process, 227 Caudal_tympanic_process /  Comes_to_angle Rounded_over, 228 Caudal_tympanic_process_extension /  wide_separation_from_crista_parotica narrow_separation_from_crista_parotica, 229 Cochlear_aqueduct_size /  Smaller_than_vestibular_aqueduct_size Subequal_than_vestibular_aqueduct_size Larger_than_vestibular_aqueduct_size, 230 Distance_between_f_rotunda_and_cochlear_aqueduct /  Confluent Narrow Wide Very_wide, 231 Distance_between_f_rotunda_and_vestibular_aqueduct /  Very_narrow Narrow Wide Very_Wide, 232 Dorsomedial_elongation_pars_cochlearis /  Absent Porous_bone_only Present, 233 Base_of_anterior_process /  Tegmen_tympani_large Excavated, 234 IAM_tegmen_tympani_height /  High Intermediate Dorsal_crest Very_Low_or_absent, 235 Vestibular_aqueduct_tegmen_tympani_height /  Very_high High Intermediate Dorsal_Crest Absent, 236 Shape_of_IAM /  Funnel Tubular, 237 Lateral_side_of_IAM /  Low High_wedge, 238 IAM_septa /  VII_excluded VII_included_but_foramen_singulare_with_VIII Foramen_singulare_separated_by_equal_partitions Foramen_singulare_with_VII, 239 Position_of_prox_opening_VII /  Anterior_to_VIII Slightly_anterior_to_VIII Later_to_VIII, 240 Shape_of_proximal_opening_of_facial_canal /  Has_anterior_fissure Oval Circular, 241 Articular_rim /  Absent Small Long_and_sigmoidal Elongate_hook, 242 Petrosal_contact_with_rest_of_skull /  Extensive Dorsal_crest_separate Posterior_process_only Via_epitympanic_hiatus Loosely, 243 Posterior_processes_articulation /  Smooth Longitudinal_grooves Fused, 244 Posterior_bullar_facet_surface /  Concave Flat Convex, 245 Dorsomedial_extension_of_posterior_bullar_facet /  Absent Present, 246 Length_of_facial_nerve_sulcus /  Long Short, 247 Posterior_process_length /  Very_short Short Intermediate Long Very_long, 248 Posterior_process_orientation /  Less_than_130 Between_135_and_165 180, 249 Neck_of_posterior_process /  Absent Present, 250 Thickness_of_posterior_process /  Robust Thin_plate, 251 Mastoid_exposure_of_petrosal /  Present Absent, 252 Anterior_spine_of_bulla /  Absent Small Long, 253 Bulla_shape /  Long Wide, 254 Posterior_end_of_ventral_keel /  Rounded Points, 255 Accessory_ossicle /  Absent Present, 256 Size_accessory_ossicle /  Small Large, 257 Fusion_of_accessory_ossicle_to_petrosal /  Present Absent, 258 Lateral_furrow /  Present Absent, 259 Width_of_lateral_furrow /  Broad Narrow, 260 Linearity_of_sigmoid_process /  Straight_plate Curved_plate, 261 Ventral_margin_of_sigmoid_process /  Present Absent, 262 Sigmoid_process /  Contacts_squamosal Contacts_petrosal No_articulation, 263 Elliptical_foramen /  Present Absent, 264 Bulla_and_postmeatic_process_contact /  Present Absent, 265 Lamination_of_posterior_process_of_bulla /  Limited Extensive, 266 Thickness_of_posterior_process_of_bulla /  Thick Thin, 267 Tip_of_posterior_process_of_bulla /  Thin Thicker Hypertrophied, 268 Median_furrow /  Absent Interprominential_notch_only Present, 269 Division_of_interprominential_notch /  Present Absent, 270 Lateral_profile_of_bulla /  Convex Concave, 271 Inner_posterior_prominence /  Aligned_with_outer_posterior_prominence Anterior_to_outer_posterior_prominence, 272 Involucrum /  Converging_dorsal_and_ventral_borders Subparallel_dorsal_and_ventral_borders, 273 Involucrum_groove /  Present Absent, 274 Cavum_tympani_division /  Present Absent, 275 Ventral_keel_of_bulla_extent /  Long Short Poorly_defined, 276 Shape_of_ventromedial_keel /  Straight Bowed, 277 Surface_medial_to_ventromedial_keel /  Flat Concave, 278 Skull_length /  Very_short Short Long Vetry_long, 279 Atlas_processes /  Ventral_larger Processes_subequal Dorsal_larger, 280 Fusion_of_axis_and_atlas /  Unfused Fused, 281 Fusion_of_posterior_cervicals /  All_separate two_to_3_fused two_to_4_fused two_to_5_fused two_to_6_fused All_fused, 282 Number_thoracic_vertebrae /  18_to_17 16_to_15 14 13 12 11 10_or_less, 283 Number_thoracics_with_capitular_articulations /  11 10 9 8 7 six _4_to_5 three_ot_less, 284 Transitions_of_capitular /  Gradual_shift_posteriorly Abrupt_shift_posteriorly, 285 Lateral_margins_of_lumbar_trasnverse_processes /  Straight Angled_anteromedially, 286 Orientation_of_lumbar_transverse_processes /  Ventrolaterally Horizontal, 287 Distal_ends_of_lumbar_transverse_processes /  Same_width_or_taper Expanded, 288 Length_of_lumbar_centra /  Short Long Very_long, 289 Number_of_lumbars /  One Three Four Six 7_to_8 9_to_10 11_to_12 13_to_16 16_to_19 greater_than_19, 290 Number_of_caudals /  13_to_15 16_to_19 20_to_23 24_to_27 27_to_30 30_to_33 34_to_60, 291 Ventrolateral_processes_of_manubrium /  Absent Present, 292 Number_of_sternal_elements /  Multiple One, 293 Number_of_ribs_that_attach_to_sternum /  Several One, 294 Coracoid_process_of_scapula /  Present Vestigial_or_absent, 295 Supraspinous_fossa /  Present Absent, 296 Shape_of_deltoid_crest_of_humerus /  Crest Tuberosity Absent, 297 Position_of_deltoid_process /  Proximal Centered Distal, 298 Elbow_movement /  Present Locked, 299 Humerus_length /  Longer_than_forearm Subequal_to_forearm Shorter_than_forearm, 300 Olecranon_process /  Large Raised_edge Absent, 301 Manus_digits /  Pentadactyl Tetradactyl_or_less, 302 Esophageal_forestomach /  Present Absent, 303 Throat_grooves /  Absent One_pair One_to_5_pairs More_than_5_pairs, 304 Throat_groove_orientation /  Converge_anteriorly Parallel, 305 Sexual_dimorphism /  Males_much_larger Males_slightly_larger Absent Females_slightly_larger Females_much_larger, 306 Dorsal_fin /  Absent Hump_only Present, 307 Height_of_mesethmoid_anterior_to_nares /  Below_premaxilla Level_with_premaxilla Above_premaxilla, 308 Distance_between_Px_and_Na /  Absent_ot_small Intermediate Wide, 309 Maxilla_lateral_to_vertex /  Faces_laterally Faces_dorsolaterally Faces_dorsally, 310 Supraoccipital_wedged_between_frontals /  Absent Present, 311 Entrenchment_of_posterolateral_sulcus /  Shallow Deep, 312 Sagittal_sulcus_on_supraoccipital /  Absent Present, 313 Longest_side_of_nasals /  Faces_dorsally Faces_anterodorsal Faces_anteriorly, 314 Occiput /  Concave Flat Convex Inflated, 315 Diameter_of_largest_tooth /  Large Intermediate Small, 316 Lingual_curve_of_posterior_lower_teeth /  Absent Slight Pronounced, 317 Orientation_of_middle_of_premaxilla /  Faces_laterally Faces_dorsolaterally Faces_dorsally Faces_dorsomedially, 318 Prenarial_triangle /  Convex_and_ascend_medially Concave_and_ascend_medially Flat_or_small_shelf_of_bone, 319 Foramen_on_posterior_Mx_Px_suture /  Absent Present_on_suture Present_on_maxilla, 320 Posteromedial_sulcus /  Present Absent, 321 Anteroposterior_profile_of_premaxilla /  Premaxillary_sac_fossa Convex, 322 Process_at_anterolateral_corner_of_nasal /  Absent Thin Thick Set_apart_by_crease_and_thick, 323 Parabullary_ridge /  Absent Present, 324 Internasal_suture /  Obscure Cleft, 325 Medial_excavation_of_prx_sac_fossa /  'Present, premax faces dorsomedial' Not_distinct Absent_with_prominent_ridge_instead ; 
	MATRIX
	Bos_taurus                  -00100000552000-10000001410000-1011-0120010103023-50000000000011100-0-0----0-00--0-001-000?-000400-00-0200000-00-00101031301-2-0020-00001300000000(0 1)(0 1)2000000-(0 1)0-000-20-0------41(1 2)-2---1-13----100----0-200---0--?----0?000?0-10200-100330-1100302?02??030?0020-0--1-0-0-----1100---2--0(1 2)00300(0 1)10(0 1)3(1 2)0001000010100-10-0-0--0--------0-0-
	Sus_scrofa                  -00100010552002-000000015100(0 1)0-201?-0240100103003-50000010000310001-0-0----0-00--0-001-0001-000200-00-0200000-00-00101011200-2-0020-1-0011020000200120(0 1)--11-01-000-20-0------312-2---0-11-1--101----0-200---0--1----0?00130-01200-002330-110010200----0----01-0--1-0-0-----1100---2--0100(1 2)000001(3 4)20001000000110-10-0-0--00---------0-
	Hippopotamus_amphibius      -011000015520-0(0 1)00200001410000-2011-0230100103023-510000000020101(0 1)0-0-0----0-00--0-001-000(1 2)-00?30?-00-0200000-00-001000(1 2)1202-0-0020-1-00100200002023(1 2)110011-11-000-20-0------313-2-0-0-01--?-000----0-200---0????????????????????-???330-0001302?0-?-00010?01-??-1-0-0-----0-00---2--0100100010?200001001000100-10-0-0--0----------0-
	Caperea_marginata           -10110020(3 4)320010011101---0----------?-01?3020-0?3-5?0?0??00022002200110---01-01--20001-0000000??0--10-02000?0(0 1)00?0011103140001-0?10-3-02?(1 2)??40?00000300-0100110000-010010000-40300000(1 2)003?1010011000000020?050??0??00?112?11012103000111?3411002?02??141?00????-0?????????1???????????1150??????(0 1 2)(0 1)?11002-1201?1132-0-1-01(1 2)-------0-0-
	Eubalaena_glacialis         -101100(2 3)0(3 4)(2 3)2001-010101---0------------00?3?30-000-41010??00022103202?10---01-01--20001-0000000?30--10-02000?0100?001110312100111?10-3-02?2??40?1013321001111000000-11001?000-4--?0000010?????11?1?0?0110?1015001?1?02011201000010?01033101111002??2??041000000??000012101000-01?010113215(1 2)40?1?0(5 6)3011112-1220?0-30-0-1-00(1 2)--1---10-0-
	Eschrichtius_robustus       -10110020(4 5)(3 4)20110011100---0------------00?3030-101-4???????0021(0 1)12201?10---0(2 3)-02--30001-00000000?0--10-02000?02000001100(0 1)140101-0?10-3-0002??0000022?2110100-000000-010010000-104000000101???32011000100??0(1 2)0400001?0101120(1 2)001210301100203110?00??2??0311000000-00001?1010?0-0?011010?200250010062?1?002-1201?2031-0-0-001--1---12-0-
	Balaenoptera_physalus       -10110020(4 5)420111011100---0------------00?3?202111-4?0?????0020101200210---02-01--40001-0000000030--?0-02000?02000201?(0 1)0(1 3)1301?1-0?10-3-11?2??3101022?21001101100000-11001??00-303??0?000??????30110?0??1?202(0 1)5001?1?0101120210021030(0 1)0(0 1)12134110021?2?00400000000-000112101?10-0-011011??00170?10?73?110010120113132-------------------
	Megaptera_novaeangliae      -1011002(0 1)4430111011(1 2)00---0------------00-30(2 3)0?111-5?0?0??0?02?101200210---01-01--30001-0000000?30-??0??20?000?00?(0 1)01?10?14(0 1)00(1 2)-0010-3-1(0 1)12??3??01?(2 3)?(2 3)1001001100000-(1 2)100???00-?02??00?0?????????1?00???102???(4 5)??????010?120??00????0????2???1??????2??0(3 4)(0 1)000???0-000?????1?????????01?(2 3)20017??1??(5 6)????1?1012???3??2-0-0-00(0 1)--2---10---
	Physeter_macrocephalus      -00110010452200-0021011?-(1 2 3)--000?01--(0 1)(0 1)(6 7)021001?00111?111030100?10000020121006025117102301100001031012110001000-00?11---0?--15(0 1)2-0011-1-0103??0001020?2101020-000-00-221003000-??311-30100(3 4)010311000?30?210020210132301110021101210010122003100(1 2)1?021200110010111100010?1?1122100110(1 2)013005521???0430000111100012?01---0--22--32--00--?
	Kogia_breviceps             -00110020552300-0001000-00-0000-----1050010010000100(0 1)11111100?010(1 2)0020121005?25124102301100000011012110001000-010022------------121-1-01?30?00-0020?210(0 1)020-000-10-231001100-3?0????000040003211001301210100?1003(2 3)-01?20131201200010211013210011040001111110101101-?021011211000100000115(3 4)400101(5 6)20000001110?10-22(1 2)--0-0-2--22--0---1
	Tasmacetus_shepherdi        -00101120440100-00210??005000100011-?2701000100??021(1 2)101111?0-110000201011061250071001100021?1002?020-1(0 1)?11117010101210122154021?020000(2 3)?3??000101112000200-00(0 1)101-2310010(0 1 2)(0 1 2)?2030113?000(3 4)01131110004?11??100200022301120031011210111211003210?21020101210010101000110100112200100010030136310101610000010120?010(2 3)2(1 2)0010002-01(1 2)--00-01
	Ziphius_cavirostris         -0010(0 1)020(4 5)52100-(0 1)002011-00--01------0-100100100010(1 2 3)1110021120?000(0 1)002010100612511500(0 1)3100020100020020-100110140102020101210441100100000302??100111102000000-0(0 1)0100-231000000-20301-?0100(3 4)01?32010103(0 1)12??1013000123011?00312012003102130032113220111012100100010001001101120-0100101020126410101(5 6)(1 2)0000011120001022(0 1)00(0 1)(0 1)002?-(0 1)---90-0(0 1)
	Berardius_bairdii           -00101020442200-0022010?-0-021-?----1220010010001011(1 2)10030120?110(0 1 2)10201011062251060002100010010121020-11111?1601?002110121053121?0000003?3??001100102001100-000111-231000000-2040113?000(3 4)00?31110013012120(1 2)04001?23011100312012103001110034113220?00001100?010111011011??122101110200?011531000?6100000110100?(1 2)032(1 2)000-0020-1---00-01
	Mesoplodon_europaeus        -00?11020430200-1002010--0-02?------1-10010110101011(0 1)10011120?11001020101106125117100210002020002102??1??1??1602?0022002121541(1 2)101000003?3??00001110(1 2)000102-(0 1)10111-23100(0 1)0(0 1 2)(0 1 2)?2040113?101(3 4)0103011000(2 3)0121?0102001(2 3)2301?10031101(1 2)1021(0 1)1110034102121?00012100101011?01?00001122100???001201164111026200000001200010(2 3)2(1 2)0010-02--1---00-11
	Inia_geoffrensis            -00100020331300-10011??006020011011-1180200010023110(0 1)11?01100?0(0 1)0(0 1 2)0022101206(1 2)250071001-001000100210211?(0 1)11110-000002-01-(1 2)(1 2)15121001010(0 1)010(2 3)0000001011200011101121?210311030220302(0 1)21302013010(0 1 2)301013(1 2)(0 1)0202020110133-0111002120120001011000220120(0 1)0111010100111010001002(0 1)011021111112001100340111111100002-112?10-11000111230100001100-
	Platanista_gangetica        -00100130312000-0001??010(6 7)?001-???1-117020101002411??????0310?10020(0 1)20311105(1 2)251370011-01010010321020-1(0 1)21100-000102-01-03?4(1 2)2110(0 1)0100011100000000102001111000012???20011000-??30003011020000401000(1 2)1020?12021010?30111000120120001002?01?310322301001020012?01100100100110210001000??000(5 6)40010?4(3 4)000112-102010-4100101020--01?100111
	Lipotes_vexillifer          -00100110430200-100100?007020010011-1180200011024011011011200?010000202012051251170000-00002010221?211??(0 1)?100-000102-1131214322000110102130?000020112000021-11210202311031330(0 1)?112130200300013110012112??121210112301110001200211200021003410102021001010000011011010100110200111?0002000(5 6)500101(3 4)(1 2)0000012102?00-411001102112020000101
	Pontoporia_blainvillei      -00200120331100-100101?008000000011-01902010100030111110(1 2)1100?11010(0 1)221012051251271001-0010001002102111(0 1)11110-00?10100031(2 3 4)1521200110000(1 3)11000000001010010210000102122000102302021213?210310003010011(0 1)1202110110133-01110031200200110122003410102011(0 1)0102111000101010021000120(0 1)01100000100660111130100??2-112?00-(3 4)2012010032212001010-
	Delphinapterus_leucas       -00100?20442200-100101?002100000011-003001001000101?011?21110?11120020101105(1 2)250081??2-0010201102?03101121100-100-02-1011215110101000003120000-001102000122-020102022100(0 1)100-30(2 3)00-2?20030(1 2)0321100020120(0 1)1002?0132-01110011(1 2)012(0 1)1011031003400(1 2)21131001210011001011-0?11010121101110000000(4 5)300111(3 4 5)(2 3 4 5 6)110002-112010-101(1 2)10102200(1 2)11000101
	Phocoena_phocoena           -00000020432000-1000000006000000011-20(6 7)001011000202??11?21200?010(0 1 2)012220110(2 3)(1 2)250051101-0002001002102101121100-0(0 1)0-02-02-31(0 1)442(0 1)001000003120000-(0 1)00112000-12-02010202?1103053020110-20200(2 3)01(0 1)001100(0 1)201201100210131-011(0 1)0031101200010(0 1)11003400101040(0 1)010110101010100001100(0 1)1201011020000143400101651100012110110-(2 3)2011011232110111010-
	Phocoenoides_dalli          -00000020442000-0001010005000?00011-(0 1)?(5 7)001011000104?011?21000-11010022(1 2)11(0 1)031250051101-000(0 1)1011?21021???(1 2)?1?030(0 1)0?02-02-(1 2)(1 2)14421001000003?30?000(0 1)00(0 1)(1 2)2001012-01(0 1)1020221103053021312-2?2?03010(0 1)11100020120?010210131-011000311012000100210033101120(2 3)0(0 1)0111(0 1)010001011-0021001020111112(0 1)020151000100(7 8)6??000121101?0-2201100123202---10-0-
	Tursiops_truncatus          -00100020342100-1001010005000000011-00(6 7)001011000102??11?(1 2)1100?010(0 1)01201011031241051012-0011101102102101121110-000102-003131331-001000003030000-112112000121-(0 1)1210202?110(2 3)033121110-31201(1 3 4)00(0 1)(0 1)1110003012020012?0131-0111013120120101103100320021?021000110010011011-001001(0 1)12110111(0 2)001010(2 3)(1 2)001018(3 4)0100012120110-22-------31--------01
	Pseudorca_crassidens        -0010002(0 1)442100-000101000(1 2)000000011-1030010111002011(0 1)11?01020-00020120101105(1 2)25(0 1)071012-0001(1 2)011?210210112?110-0(0 1)0102-003221441000(0 1)00000(2 3)?30?00-001(0 1)12000021-1011020221003031030200-30101300033110002012??000200131-0111003120120(0 1)1100(2 3)20032003120410002100100010100001001102111111100?0146500101(4 5)(0 1)0?00012110??0-?21---0--201220100101
	Orcinus_orca                -0010002(0 1)442100-100101?003000?00011-1040010110101011(0 1)11?110(0 1)0-010(1 2)0120(0 1)01(0 1)051251(0 1)7101(1 2)-0000(1 2)0110210210112?110-0(0 1)0102-0032?1?3-0000000(0 1)0(1 3)030?001002012100021-02110202210030(2 3)102?(1 2)00-30200(3 4)0(0 1)0(0 2)3110002012??0002(0 1)01??001(0 1)100312012(0 1)100113200(2 3)1(0 1)01020?100021001001101001011?1011011111000?01254001013(2 3 4)0000012111??1-?20---0--00-2201000?1
	Orcaella_brevirostris       -00001120442100-000101000(3 4)0?0?-???1-01(4 5)0010110?01111011?(0 1)1000-100(0 1 2)0120101104(1 2)251060012-0011(1 2)01102103101121100-0(0 1)0102-00?1214311100000003020?00-0011?20000(1 2)2-101112?221003051031102-30200302033010002002??00020013?-0111002120120101002(1 2)003(1 2)00112031101220010001011-001101002110111200??10(3 4)(3 4)00?0?(5 6)4?0000(0 1)211(1 2)??0-222---0--31-22010010?
	Globicephala_macrorhynchus  -0010002143(1 2)100-(0 1)0(0 2)(1 2)01000100000(0 1)011-013000011?011011111011020-(0 1)1020120101006(1 2)25(0 1)071012-00001011?2103101121110-01?002-00?211540-0?0000003?30?000102002101011-10110202210020420311(0 1)0-30201400?331101020(0 1)2??00(0 1)2(0 1)01(2 3)1-01110031201201010(0 1)3300220020(1 2)0(3 4)1100110011011011-101101102111111100?01(4 5)6(4 5 6)00101(6 7)(2 3 4)00000121100?0-121------110320100111
	Grampus_griseus             -00110020442200-0001010--0-0010-----11(2 3)00(0 1)01100110(0 1)1011?01010-01020120101106(1 2)251171012-00(0 1)01011?210310?12?110-010002-00021154001?0000003030?00-102?12100121-1021020231002043021100-312014(0 1)00(0 1 3)3110002012??0(0 2)0210131-011100(0 1 2)1201201(0 1)0113(2 3)003400(1 2)1(1 2)0(3 4)100012001(1 2)011011-1011?1102111111000?0154(4 5)0010(0 1)8500000121100?0-?2(0 1)---0--31-220110101
	Leucopleurus_acutus         -00100020442100-100(1 2)01?107000000011-?0(8 9)0010110?110(0 1)1011?01010-110201201011051251051012-00(0 1)02011?21021???2?11--000102-0002(2 3)1541000(0 1)000003?300000-11022100(0 1)20-0111020231002033031000-3?2013(0 1)(1 2)0(0 3)1110002012??00121003?-01110031(1 2)012(0 1)101002100(2 3)(2 3 4)002010(3 4)10001?0010001011-101000102111111200?012(1 2)6001008610000121201?????0---0--322220100111
	Delphinus_delphis           -00100020500100-1001110006000000011-109001011010102?111?(1 2)1000-100200201010051250051012-0000(1 2)01102102101?21?10-000102-00011(0 1)44120010000030300100112112000121-(0 1)121020231102043121010-312-1(3 4)0033111000201201001210132-01100131101201010121003400202031000110010001011-0010001021111111001010(2 3)100101(8 9)40?00012120110-221---0--3(1 2)-12010-111

;

END;
BEGIN ASSUMPTIONS;
	TYPESET * UNTITLED   =  unord:  2 -  3 5 -  7 9 14 16 -  19 21 -  24 27 -  31 33 -  36 40 - 43\3 45 47 -  48 50 52 54 -  56 58 -  59 63 -  64 67 73 75 77 - 83\3 84 - 87\3 88 -  90 94 -  96 98 -  99 101 -  103 106 -  109 111 113 118 120 - 123\3 128 -  129 131 -  132 134 -  137 142 -  145 149 -  151 155 -  157 160 - 163\3 167 -  168 173 -  175 178 -  179 181 183 - 186\3 188 -  189 191 -  195 197 -  198 200 202 -  204 206 -  208 212 214 216 221 -  222 224 -  225 227 -  228 232 -  233 236 -  237 240 - 243\3 245 -  246 249 -  251 253 -  266 269 -  277 280 284 -  287 291 -  296 298 - 301\3 302 304 310 -  312 318 320 -  321 323 -  324, ord:  1 - 4\3 8 10 -  13 15 20 25 -  26 32 37 -  39 41 -  42 44 46 - 49\3 51 53 57 - 60\3 61 -  62 65 -  66 68 -  72 74 76 78 -  79 81 -  82 85 -  86 91 -  93 97 - 100\3 104 -  105 110 112 114 -  117 119 121 -  122 124 -  127 130 - 133\3 138 -  141 146 -  148 152 -  154 158 -  159 161 -  162 164 -  166 169 -  172 176 -  177 180 182 184 -  185 187 - 190\3 196 - 199\3 201 205 209 -  211 213 215 217 -  220 223 - 229\3 230 -  231 234 -  235 238 -  239 241 -  242 244 - 247\3 248 252 267 -  268 278 -  279 281 -  283 288 -  290 297 299 -  300 303 305 -  309 313 -  317 319 - 325\3;

	EXSET * UNTITLED  = ;

	WTSET * UNTITLED  =  100: 1 -  3 5 -  7 9 14 16 -  19 21 -  24 27 -  31 33 -  36 40 43 45 47 -  48 50 52 54 -  56 58 -  59 63 -  64 67 73 75 77 80 83 -  84 87 -  90 94 -  96 98 -  99 101 -  103 106 -  109 111 113 118 120 123 128 -  129 131 -  132 134 -  137 142 -  145 149 -  151 155 -  157 160 163 166 -  168 173 -  175 178 -  179 181 183 186 188 -  189 191 -  195 197 -  198 200 202 -  204 206 -  208 212 214 216 221 -  222 224 -  225 227 -  228 232 -  233 236 -  237 240 243 245 -  246 249 -  251 253 -  266 269 -  277 280 284 -  287 291 -  296 298 301 -  302 304 310 -  312 318 320 -  321 323 -  324, 50: 4 4 15 20 32 37 -  38 41 -  42 53 60 -  61 66 68 -  70 72 74 78 85 91 -  93 97 100 104 -  105 112 114 -  117 119 126 -  127 130 139 -  140 146 152 -  154 158 -  159 161 -  162 164 170 177 182 184 187 199 201 213 215 217 219 -  220 223 229 239 244 248 252 267 -  268 279 288 297 299 -  300 306 -  309 313 315 -  316 319 325, 33: 8 8 12 -  13 44 46 57 62 65 71 81 86 133 138 147 -  148 165 169 172 180 209 -  211 218 226 230 -  231 234 238 241 278 303 314 317 322, 25: 10 -  11 49 122 125 141 171 176 185 190 196 235 242 247 305, 17: 25 25 282 290, 13: 26 26 82, 11: 39 39, 20: 51 51 76 79 121 124 205 281, 14: 110 110 283 289;

END;

BEGIN MESQUITECHARMODELS;
	ProbModelSet * UNTITLED   =  'Mk1 (est.)':  1 -  325;
END;

BEGIN TREES;
	Title Tree_constraint;
	LINK Taxa = Taxa;
	TRANSLATE
[0] 		n0 Bos_taurus,
[1] 		n1 Sus_scrofa,
[2] 		n2 Hippopotamus_amphibius,
[3] 		n3 Caperea_marginata,
[4] 		n4 Eubalaena_glacialis,
[5] 		n5 Eschrichtius_robustus,
[6] 		n6 Balaenoptera_physalus,
[7] 		n7 Megaptera_novaeangliae,
[8] 		n8 Physeter_macrocephalus,
[9] 		n9 Kogia_breviceps,
[10] 		n10 Tasmacetus_shepherdi,
[11] 		n11 Ziphius_cavirostris,
[12] 		n12 Berardius_bairdii,
[13] 		n13 Mesoplodon_europaeus,
[14] 		n14 Inia_geoffrensis,
[15] 		n15 Platanista_gangetica,
[16] 		n16 Lipotes_vexillifer,
[17] 		n17 Pontoporia_blainvillei,
[18] 		n18 Delphinapterus_leucas,
[19] 		n19 Phocoena_phocoena,
[20] 		n20 Phocoenoides_dalli,
[21] 		n21 Tursiops_truncatus,
[22] 		n22 Pseudorca_crassidens,
[23] 		n23 Orcinus_orca,
[24] 		n24 Orcaella_brevirostris,
[25] 		n25 Globicephala_macrorhynchus,
[26] 		n26 Grampus_griseus,
[27] 		n27 Leucopleurus_acutus,
[28] 		n28 Delphinus_delphis;
	TREE 'Constraint tree+' = ((((((((((n27,(n23,(((n22,n26,n25),n24),(n28,n21)))),((n19,n20),n18)),((n14,n17),n16)),(n12,((n11,n13),n10))),n15),(n9,n8)),(n4,((n5,(n7,n6)),n3))),n2),n1),n0);

END;


BEGIN TREES;
	Title Stored_Trees;
	LINK Taxa = Taxa;
	TRANSLATE
[0] 		n0 Bos_taurus,
[1] 		n1 Sus_scrofa,
[2] 		n2 Hippopotamus_amphibius,
[3] 		n3 Caperea_marginata,
[4] 		n4 Eubalaena_glacialis,
[5] 		n5 Eschrichtius_robustus,
[6] 		n6 Balaenoptera_physalus,
[7] 		n7 Megaptera_novaeangliae,
[8] 		n8 Physeter_macrocephalus,
[9] 		n9 Kogia_breviceps,
[10] 		n10 Tasmacetus_shepherdi,
[11] 		n11 Ziphius_cavirostris,
[12] 		n12 Berardius_bairdii,
[13] 		n13 Mesoplodon_europaeus,
[14] 		n14 Inia_geoffrensis,
[15] 		n15 Platanista_gangetica,
[16] 		n16 Lipotes_vexillifer,
[17] 		n17 Pontoporia_blainvillei,
[18] 		n18 Delphinapterus_leucas,
[19] 		n19 Phocoena_phocoena,
[20] 		n20 Phocoenoides_dalli,
[21] 		n21 Tursiops_truncatus,
[22] 		n22 Pseudorca_crassidens,
[23] 		n23 Orcinus_orca,
[24] 		n24 Orcaella_brevirostris,
[25] 		n25 Globicephala_macrorhynchus,
[26] 		n26 Grampus_griseus,
[27] 		n27 Leucopleurus_acutus,
[28] 		n28 Delphinus_delphis;
	TREE 'Constraint tree+' = ((((((((((n27,(n23,(((n22,n26,n25),n24),(n28,n21)))),((n19,n20),n18)),((n14,n17),n16)),(n12,((n11,n13),n10))),n15),(n9,n8)),(n4,((n5,(n7,n6)),n3))),n2),n1),n0);

END;


BEGIN TREES;
	Title Stored_Trees;
	LINK Taxa = Taxa;
	TRANSLATE
[0] 		1 Bos_taurus,
[1] 		2 Sus_scrofa,
[2] 		3 Hippopotamus_amphibius,
[3] 		4 Caperea_marginata,
[4] 		5 Eubalaena_glacialis,
[5] 		6 Eschrichtius_robustus,
[6] 		7 Balaenoptera_physalus,
[7] 		8 Megaptera_novaeangliae,
[8] 		9 Physeter_macrocephalus,
[9] 		10 Kogia_breviceps,
[10] 		11 Tasmacetus_shepherdi,
[11] 		12 Ziphius_cavirostris,
[12] 		13 Berardius_bairdii,
[13] 		14 Mesoplodon_europaeus,
[14] 		15 Inia_geoffrensis,
[15] 		16 Platanista_gangetica,
[16] 		17 Lipotes_vexillifer,
[17] 		18 Pontoporia_blainvillei,
[18] 		19 Delphinapterus_leucas,
[19] 		20 Phocoena_phocoena,
[20] 		21 Phocoenoides_dalli,
[21] 		22 Tursiops_truncatus,
[22] 		23 Pseudorca_crassidens,
[23] 		24 Orcinus_orca,
[24] 		25 Orcaella_brevirostris,
[25] 		26 Globicephala_macrorhynchus,
[26] 		27 Grampus_griseus,
[27] 		28 Leucopleurus_acutus,
[28] 		29 Delphinus_delphis;
	TREE 'Constraint tree+' = ((((((((((28,(24,(((23,27,26),25),(29,22)))),((20,21),19)),((15,18),17)),(13,((12,14),11))),16),(10,9)),(5,((6,(8,7)),4))),3),2),1);

END;


Begin MESQUITE;
		MESQUITESCRIPTVERSION 2;
		TITLE AUTO;
		tell ProjectCoordinator;
		timeSaved 1472026202170;
		getEmployee #mesquite.minimal.ManageTaxa.ManageTaxa;
		tell It;
			setID 0 1146723971918525612;
		endTell;
		getEmployee #mesquite.charMatrices.ManageCharacters.ManageCharacters;
		tell It;
			setID 0 5296140745289435936;
			tell It;
				setDefaultOrder  0 1 2 3 4 5 6 7 8 9 10 11 12 13 14 15 16 17 18 19 20 21 22 23 24 25 26 27 28 29 30 31 32 33 34 35 36 37 38 39 40 41 42 43 44 45 46 47 48 49 50 51 52 53 54 55 56 57 58 59 60 61 62 63 64 65 66 67 68 69 70 71 72 73 74 75 76 77 78 79 80 81 82 84 85 86 87 88 89 90 91 83 92 93 94 95 96 97 98 99 100 101 102 103 104 105 106 107 108 109 110 111 112 113 114 115 116 117 118 119 120 121 122 123 124 125 126 127 128 129 130 131 132 133 134 135 136 137 138 139 140 141 142 143 144 145 146 147 148 149 150 151 152 153 154 155 156 157 158 159 160 161 162 163 164 165 166 167 168 169 170 171 172 173 174 175 176 177 178 179 180 181 182 183 184 185 186 187 188 189 190 191 192 193 194 195 196 197 198 199 200 201 202 203 204 205 206 207 208 209 210 211 212 213 214 215 216 217 218 219 220 221 222 223 224 225 226 227 228 229 230 231 232 233 234 235 236 237 238 239 240 241 242 243 244 245 246 247 248 249 250 251 252 253 254 255 256 257 258 259 260 261 262 263 264 265 266 267 268 269 270 271 272 273 274 275 276 277 278 279 280 281 282 283 284 285 286 287 288 289 290 291 292 293 294 295 296 297 298 299 300 301 302 303 304 305 306 307 308 309 310 311 312 313 314 315 316 317 318 319 320 321 322 323 324;
				attachments ;
			endTell;
			mqVersion 302;
			checksumv 0 3 2374758808 null  getNumChars 325 numChars 325 getNumTaxa 29 numTaxa 29   short true   bits 1023   states 1023   sumSquaresStatesOnly 3526562.0 sumSquares 3526562.0 longCompressibleToShort false usingShortMatrix true   NumFiles 1 NumMatrices 1;
			mqVersion;
		endTell;
		getWindow;
		tell It;
			suppress;
			setResourcesState false false 100;
			setPopoutState 300;
			setExplanationSize 0;
			setAnnotationSize 0;
			setFontIncAnnot 0;
			setFontIncExp 0;
			setSize 1799 841;
			setLocation 2 -794;
			setFont SanSerif;
			setFontSize 10;
			getToolPalette;
			tell It;
			endTell;
			desuppress;
		endTell;
		getEmployee  #mesquite.minimal.ManageTaxa.ManageTaxa;
		tell It;
			showTaxa #1146723971918525612 #mesquite.lists.TaxonList.TaxonList;
			tell It;
				setTaxa #1146723971918525612;
				getWindow;
				tell It;
					newAssistant  #mesquite.lists.TaxonListCurrPartition.TaxonListCurrPartition;
					setExplanationSize 30;
					setAnnotationSize 20;
					setFontIncAnnot 0;
					setFontIncExp 0;
					setSize 1699 769;
					setLocation 2 -794;
					setFont SanSerif;
					setFontSize 10;
					getToolPalette;
					tell It;
						setTool mesquite.lists.TaxonList.TaxonListWindow.ibeam;
					endTell;
				endTell;
				showWindow;
				getEmployee #mesquite.lists.ColorTaxon.ColorTaxon;
				tell It;
					setColor Red;
					removeColor off;
				endTell;
				getEmployee #mesquite.lists.TaxonListAnnotPanel.TaxonListAnnotPanel;
				tell It;
					togglePanel off;
				endTell;
			endTell;
		endTell;
		getEmployee  #mesquite.trees.BasicTreeWindowCoord.BasicTreeWindowCoord;
		tell It;
			makeTreeWindow #1146723971918525612  #mesquite.trees.BasicTreeWindowMaker.BasicTreeWindowMaker;
			tell It;
				suppressEPCResponse;
				setTreeSource  #mesquite.trees.StoredTrees.StoredTrees;
				tell It;
					setTreeBlock 1;
					toggleUseWeights off;
				endTell;
				setAssignedID 1011.1471530406033.375029570948398685;
				getTreeWindow;
				tell It;
					setExplanationSize 30;
					setAnnotationSize 20;
					setFontIncAnnot 0;
					setFontIncExp 0;
					setSize 1699 769;
					setLocation 2 -794;
					setFont SanSerif;
					setFontSize 10;
					getToolPalette;
					tell It;
						setTool mesquite.trees.BasicTreeWindowMaker.BasicTreeWindow.arrow;
					endTell;
					getTreeDrawCoordinator #mesquite.trees.BasicTreeDrawCoordinator.BasicTreeDrawCoordinator;
				tell It;
					suppress;
					setTreeDrawer  #mesquite.trees.SquareLineTree.SquareLineTree;
					tell It;
						setNodeLocs #mesquite.trees.NodeLocsStandard.NodeLocsStandard;
						tell It;
							branchLengthsToggle off;
							toggleScale on;
							toggleBroadScale off;
							toggleCenter on;
							toggleEven on;
							setFixedTaxonDistance 0;
						endTell;
						setEdgeWidth 4;
						showEdgeLines on;
						orientUp;
					endTell;
					setBackground White;
					setBranchColor Black;
					showNodeNumbers off;
					showBranchColors on;
					labelBranchLengths off;
					centerBrLenLabels on;
					showBrLensUnspecified on;
					showBrLenLabelsOnTerminals on;
					setBrLenLabelColor 0 0 255;
					setNumBrLenDecimals 6;
					desuppress;
					getEmployee #mesquite.trees.BasicDrawTaxonNames.BasicDrawTaxonNames;
					tell It;
						setColor Black;
						toggleColorPartition off;
						toggleColorAssigned on;
						toggleShadePartition off;
						toggleShowFootnotes on;
						toggleNodeLabels on;
						toggleCenterNodeNames off;
						toggleShowNames on;
						namesAngle ?;
					endTell;
				endTell;
					setTreeNumber 1;
					setTree '((((((((((((22,29),(25,(27,26,23)),24),28),((20,21),19)),(17,(18,15))),(13,((12,14),11))),16),(10,9)),(5,(((6,8),7),4))),3),1),2);';
					setDrawingSizeMode 0;
					toggleLegendFloat on;
					scale 0;
					toggleTextOnTree off;
					showWindow;
				endTell;
				desuppressEPCResponse;
				getEmployee #mesquite.trees.ColorBranches.ColorBranches;
				tell It;
					setColor Red;
					removeColor off;
				endTell;
				getEmployee #mesquite.ornamental.BranchNotes.BranchNotes;
				tell It;
					setAlwaysOn off;
				endTell;
				getEmployee #mesquite.ornamental.ColorTreeByPartition.ColorTreeByPartition;
				tell It;
					colorByPartition off;
				endTell;
				getEmployee #mesquite.ornamental.DrawTreeAssocDoubles.DrawTreeAssocDoubles;
				tell It;
					setOn on;
					toggleShow consensusFrequency;
					setDigits 4;
					writeAsPercentage off;
					toggleCentred off;
					toggleHorizontal on;
					toggleWhiteEdges on;
					setFontSize 10;
					setOffset 0  0;
				endTell;
				getEmployee #mesquite.ornamental.DrawTreeAssocStrings.DrawTreeAssocStrings;
				tell It;
					setOn on;
					toggleCentred on;
					toggleHorizontal on;
					setFontSize 10;
					setOffset 0  0;
				endTell;
				getEmployee #mesquite.trees.TreeInfoValues.TreeInfoValues;
				tell It;
					panelOpen false;
				endTell;
			endTell;
			makeTreeWindow #1146723971918525612  #mesquite.trees.BasicTreeWindowMaker.BasicTreeWindowMaker;
			tell It;
				suppressEPCResponse;
				setTreeSource  #mesquite.trees.StoredTrees.StoredTrees;
				tell It;
					setTreeBlock 3;
					toggleUseWeights off;
				endTell;
				setAssignedID 1041.1471530781506.4894061362628949694;
				getTreeWindow;
				tell It;
					setExplanationSize 30;
					setAnnotationSize 20;
					setFontIncAnnot 0;
					setFontIncExp 0;
					setSize 1699 769;
					setLocation 2 -794;
					setFont SanSerif;
					setFontSize 10;
					getToolPalette;
					tell It;
						setTool mesquite.trees.BasicTreeWindowMaker.BasicTreeWindow.collapse;
					endTell;
					setActive;
					getTreeDrawCoordinator #mesquite.trees.BasicTreeDrawCoordinator.BasicTreeDrawCoordinator;
				tell It;
					suppress;
					setTreeDrawer  #mesquite.trees.SquareLineTree.SquareLineTree;
					tell It;
						setNodeLocs #mesquite.trees.NodeLocsStandard.NodeLocsStandard;
						tell It;
							branchLengthsToggle off;
							toggleScale on;
							toggleBroadScale off;
							toggleCenter on;
							toggleEven on;
							setFixedTaxonDistance 0;
						endTell;
						setEdgeWidth 4;
						showEdgeLines on;
						orientUp;
					endTell;
					setBackground White;
					setBranchColor Black;
					showNodeNumbers off;
					showBranchColors on;
					labelBranchLengths off;
					centerBrLenLabels on;
					showBrLensUnspecified on;
					showBrLenLabelsOnTerminals on;
					setBrLenLabelColor 0 0 255;
					setNumBrLenDecimals 6;
					desuppress;
					getEmployee #mesquite.trees.BasicDrawTaxonNames.BasicDrawTaxonNames;
					tell It;
						setColor Black;
						toggleColorPartition off;
						toggleColorAssigned on;
						toggleShadePartition off;
						toggleShowFootnotes on;
						toggleNodeLabels on;
						toggleCenterNodeNames off;
						toggleShowNames on;
						namesAngle ?;
					endTell;
				endTell;
					setTreeNumber 1;
					setTree '(1,(2,(3,((5,(4,(6,(7,8)))),((9,10),(16,((13,(11,12,14)),((17,(15,18)),((19,(20,21)),(28,(24,((22,29),(25,(27,(23,26)))))))))))))));';
					setDrawingSizeMode 0;
					toggleLegendFloat on;
					scale 0;
					toggleTextOnTree off;
					showWindow;
				endTell;
				desuppressEPCResponse;
				getEmployee #mesquite.trees.ColorBranches.ColorBranches;
				tell It;
					setColor Red;
					removeColor off;
				endTell;
				getEmployee #mesquite.ornamental.BranchNotes.BranchNotes;
				tell It;
					setAlwaysOn off;
				endTell;
				getEmployee #mesquite.ornamental.ColorTreeByPartition.ColorTreeByPartition;
				tell It;
					colorByPartition off;
				endTell;
				getEmployee #mesquite.ornamental.DrawTreeAssocDoubles.DrawTreeAssocDoubles;
				tell It;
					setOn on;
					setDigits 4;
					writeAsPercentage off;
					toggleCentred off;
					toggleHorizontal on;
					toggleWhiteEdges on;
					setFontSize 10;
					setOffset 0  0;
				endTell;
				getEmployee #mesquite.ornamental.DrawTreeAssocStrings.DrawTreeAssocStrings;
				tell It;
					setOn on;
					toggleCentred on;
					toggleHorizontal on;
					setFontSize 10;
					setOffset 0  0;
				endTell;
				getEmployee #mesquite.trees.TreeInfoValues.TreeInfoValues;
				tell It;
					panelOpen false;
				endTell;
			endTell;
		endTell;
		getEmployee  #mesquite.charMatrices.BasicDataWindowCoord.BasicDataWindowCoord;
		tell It;
			showDataWindow #5296140745289435936 #mesquite.charMatrices.BasicDataWindowMaker.BasicDataWindowMaker;
			tell It;
				getWindow;
				tell It;
					setExplanationSize 30;
					setAnnotationSize 20;
					setFontIncAnnot 0;
					setFontIncExp 0;
					setSize 1699 769;
					setLocation 2 -794;
					setFont SanSerif;
					setFontSize 10;
					getToolPalette;
					tell It;
						setTool mesquite.charMatrices.BasicDataWindowMaker.BasicDataWindow.ibeam;
					endTell;
					setTool mesquite.charMatrices.BasicDataWindowMaker.BasicDataWindow.ibeam;
					colorCells  #mesquite.charMatrices.ColorCells.ColorCells;
				tell It;
					setColor Red;
					removeColor off;
				endTell;
					colorRowNames  #mesquite.charMatrices.TaxonGroupColor.TaxonGroupColor;
					colorColumnNames  #mesquite.charMatrices.CharGroupColor.CharGroupColor;
					colorText  #mesquite.charMatrices.NoColor.NoColor;
					setBackground White;
					toggleShowNames on;
					toggleShowTaxonNames on;
					toggleTight off;
					toggleThinRows off;
					toggleShowChanges on;
					toggleSeparateLines off;
					toggleShowStates on;
					toggleAutoWCharNames on;
					toggleAutoTaxonNames off;
					toggleShowDefaultCharNames off;
					toggleConstrainCW on;
					toggleBirdsEye off;
					toggleShowPaleGrid off;
					toggleShowPaleCellColors off;
					toggleShowPaleExcluded off;
					togglePaleInapplicable on;
					toggleShowBoldCellText off;
					toggleAllowAutosize on;
					toggleColorsPanel off;
					toggleDiagonal on;
					setDiagonalHeight 80;
					toggleLinkedScrolling on;
					toggleScrollLinkedTables off;
				endTell;
				showWindow;
				getWindow;
				tell It;
					forceAutosize;
				endTell;
				getEmployee #mesquite.charMatrices.ColorByState.ColorByState;
				tell It;
					setStateLimit 9;
					toggleUniformMaximum on;
				endTell;
				getEmployee #mesquite.categ.StateNamesStrip.StateNamesStrip;
				tell It;
					showStrip on;
				endTell;
				getEmployee #mesquite.charMatrices.AnnotPanel.AnnotPanel;
				tell It;
					togglePanel off;
				endTell;
				getEmployee #mesquite.charMatrices.CharReferenceStrip.CharReferenceStrip;
				tell It;
					showStrip off;
				endTell;
				getEmployee #mesquite.charMatrices.QuickKeySelector.QuickKeySelector;
				tell It;
					autotabOff;
				endTell;
				getEmployee #mesquite.charMatrices.SelSummaryStrip.SelSummaryStrip;
				tell It;
					showStrip off;
				endTell;
				getEmployee #mesquite.categ.SmallStateNamesEditor.SmallStateNamesEditor;
				tell It;
					panelOpen true;
				endTell;
			endTell;
		endTell;
		getEmployee  #mesquite.charMatrices.ManageCharacters.ManageCharacters;
		tell It;
			showCharacters #5296140745289435936 #mesquite.lists.CharacterList.CharacterList;
			tell It;
				setData 0;
				getWindow;
				tell It;
					newAssistant  #mesquite.lists.DefaultCharOrder.DefaultCharOrder;
					newAssistant  #mesquite.lists.CharListInclusion.CharListInclusion;
					newAssistant  #mesquite.lists.CharListPartition.CharListPartition;
					newAssistant  #mesquite.parsimony.CharListParsModels.CharListParsModels;
					newAssistant  #mesquite.lists.CharListWeights.CharListWeights;
					setExplanationSize 30;
					setAnnotationSize 20;
					setFontIncAnnot 0;
					setFontIncExp 0;
					setSize 1699 769;
					setLocation 2 -794;
					setFont SanSerif;
					setFontSize 10;
					getToolPalette;
					tell It;
					endTell;
				endTell;
				showWindow;
				getEmployee #mesquite.lists.CharListAnnotPanel.CharListAnnotPanel;
				tell It;
					togglePanel off;
				endTell;
			endTell;
		endTell;
		endTell;
end;
